# Supplementary material for: Efficacy of Household and Commercial Washing Agents in Removing the Pesticide Thiabendazole Residues from Fruits
Source: Foods. 2025 Jan 18;14(2):318. doi: 10.3390/foods14020318 (PMC11764615; doi:10.3390/foods14020318)
Supplement: Supplementary file 1 [file foods-14-00318-s001.zip]

Archive with 1 entries (1 files):
- foods-3410785-supplementary.pdf
